# Supplementary material for: Sediment drying-rewetting cycles enhance greenhouse gas emissions, nutrient and trace element release, and promote water cytogenotoxicity
Source: PLoS One. 2020 Apr 2;15(4):e0231082. doi: 10.1371/journal.pone.0231082 (PMC7117769; doi:10.1371/journal.pone.0231082)
Supplement: S1 File — (XLSX) [file pone.0231082.s001.xlsx]

## Sheet: Dif. Flux over time
Days	Period	Group	Diffusive Flux of CO2 (mg C m-2 day-1)	Diffusive Flux of CH4 (mg C m-2 day-1)	Group	Diffusive Flux of CO2 (mg C m-2 day-1)	Diffusive Flux of CH4 (mg C m-2 day-1)
1	Flooded	Permanently flooded	55.6243	6.7285	Induced-drought	108.095	17.2858
2	Flooded	Permanently flooded	360.883	4.64929	Induced-drought	495.283	13.9382
3	Flooded	Permanently flooded	377.119	3.46779	Induced-drought	264.226	4.6015
4	Flooded	Permanently flooded	571.467	4.7531	Induced-drought	425.048	13.919
5	Flooded	Permanently flooded	217.935	3.14965	Induced-drought	119.935	8.05879
6	Flooded	Permanently flooded	551.348	4.62871	Induced-drought	494.816	23.4038
7	Flooded	Permanently flooded	371.876	3.94623	Induced-drought	387.404	3.45774
8	Flooded	Permanently flooded	90.2852	0.943717	Induced-drought	120.882	3.33386
9	Flooded	Permanently flooded	232.664	3.38428	Induced-drought	144.362	9.92314
10	Flooded	Permanently flooded	396.284	1.46117	Induced-drought	331.403	2.01607
11	Flooded	Permanently flooded	618.193	3.56956	Induced-drought	461.168	0.950243
12	Flooded	Permanently flooded	461.432	1.59783	Induced-drought	333.166	1.97675
13	Flooded	Permanently flooded	372.656	1.05313	Induced-drought	146.151	0.470537
14	Flooded	Permanently flooded	577.981	1.68078	Induced-drought	257.238	0.669753
15	Drying	Permanently flooded	86.7846	0.464454	Induced-drought	29.2747	0.946189
16	Drying	Permanently flooded	265.899	0.420274	Induced-drought	1227.3	1.0276
17	Drying	Permanently flooded	234.985	0.298217	Induced-drought	179.224	0.34808
18	Drying	Permanently flooded	174.533	1.94513	Induced-drought	761.288	1509.42
19	Drying	Permanently flooded	339.36	3.41648	Induced-drought	362.181	555.509
20	Drying	Permanently flooded	107.273	1.0518	Induced-drought	733.199	2939.54
21	Drying	Permanently flooded	337.873	1.85437	Induced-drought	836.953	702.272
22	Drying	Permanently flooded	562.292	1.29346	Induced-drought	1836.21	973.431
23	Drying	Permanently flooded	271.992	0.4447	Induced-drought	1424.88	512.704
24	Drying	Permanently flooded	156.431	0.558784	Induced-drought	1302.47	229.58
25	Drying	Permanently flooded	199.815	0.794764	Induced-drought	1220.1	177.439
26	Drying	Permanently flooded	381.28	1.00502	Induced-drought	1323.38	403.704
27	Drying	Permanently flooded	416.14	2.08047	Induced-drought	1511.78	5509.73
28	Drying	Permanently flooded	496.888	1.66521	Induced-drought	1606.3	2306.77
29	Drying	Permanently flooded	294.722	0.264114	Induced-drought	2013.91	1523.21
30	Drying	Permanently flooded	248.612	0.269401	Induced-drought	2693.64	311.353
31	Drying	Permanently flooded	453.513	0.16984	Induced-drought	1763.31	450.748
32	Dry	Permanently flooded	403.703	0.397035	Induced-drought	1243.84	64.1249
33	Dry	Permanently flooded	452.281	0.471179	Induced-drought	788.56	18.9239
34	Dry	Permanently flooded	508.168	0.859204	Induced-drought	1102.42	13.4082
35	Dry	Permanently flooded	401.753	1.95471	Induced-drought	1083.21	12.7084
36	Dry	Permanently flooded	277.857	4.22105	Induced-drought	982.155	10.1522
37	Dry	Permanently flooded	476.081	0.33507	Induced-drought	1144.3	8.666
38	Dry	Permanently flooded	627.307	4.51518	Induced-drought	1108.6	8.1149
39	Dry	Permanently flooded	442.86	2.19727	Induced-drought	1220.09	7.90218
40	Dry	Permanently flooded	410.684	6.20266	Induced-drought	1162.7	5.01891
41	Dry	Permanently flooded	358.6	1.31664	Induced-drought	904.541	5.72571
42	Dry	Permanently flooded	411.9	3.20627	Induced-drought	752.155	3.86683
43	Dry	Permanently flooded	414.805	2.25804	Induced-drought	925.565	4.46886
44	Dry	Permanently flooded	393.701	2.12386	Induced-drought	957.928	7.8049
45	Dry	Permanently flooded	502.818	0.803712	Induced-drought	577.08	2.97282
46	Dry	Permanently flooded	436.053	2.08431	Induced-drought	153.517	3.27773
47	Dry	Permanently flooded	431.773	3.73653	Induced-drought	277.923	1.92328
48	Dry	Permanently flooded	556.604	2.03314	Induced-drought	261.049	2.28919
49	Dry	Permanently flooded	400.145	1.98338	Induced-drought	335.306	2.60022
50	Dry	Permanently flooded	413.994	0.315112	Induced-drought	316.258	2.01384
51	Dry	Permanently flooded	358.996	0.320543	Induced-drought	324.904	1.86875
52	Dry	Permanently flooded	318.093	0.278854	Induced-drought	183.095	1.44643
53	Dry	Permanently flooded	390.434	0.379742	Induced-drought	197.86	1.23587
54	Dry	Permanently flooded	485.208	0.241428	Induced-drought	-73.7943	1.4995
55	Dry	Permanently flooded	133.765	0.444932	Induced-drought	164.603	1.10636
56	Dry	Permanently flooded	457.038	0.946531	Induced-drought	-101.088	1.22
57	Dry	Permanently flooded	443.669	0.485768	Induced-drought	-38.3936	0.920881
58	Dry	Permanently flooded	198.329	1.3426	Induced-drought	-98.8679	0.836141
59	Dry	Permanently flooded	459.414	0.678539	Induced-drought	178.5	0.555584
60	Dry	Permanently flooded	419.791	2.11698	Induced-drought	373.778	0.66442
61	Re-flooding	Permanently flooded	144.397	0.483	Induced-drought	-353.289	0.385512
62	Re-flooding	Permanently flooded	196.333	0.359235	Induced-drought	-3065.34	0.368681
63	Re-flooding	Permanently flooded	214.276	1.79233	Induced-drought	-350.043	0.470202
64	Re-flooding	Permanently flooded	142.368	0.84578	Induced-drought	673.857	0.512898
65	Re-flooding	Permanently flooded	155.772	2.61814	Induced-drought	1917.71	2.25754
66	Re-flooding	Permanently flooded	106.635	0.288042	Induced-drought	1471.35	0.518057
67	Re-flooding	Permanently flooded	199.428	0.809795	Induced-drought	1022.99	0.318929
68	Re-flooding	Permanently flooded	283.514	2.62447	Induced-drought	2308.91	0.695077
69	Re-flooding	Permanently flooded	156.79	0.670271	Induced-drought	3284.04	1.46442
70	Re-flooding	Permanently flooded	288.38	5.62305	Induced-drought	3107.45	1.71316
71	Re-flooding	Permanently flooded	209.902	2.27554	Induced-drought	2672.59	1.42402
72	Re-flooding	Permanently flooded	329.551	1.65087	Induced-drought	2478.44	1.05256
73	Re-flooding	Permanently flooded	301.849	0.411267	Induced-drought	1930.55	0.775859
74	Re-flooding	Permanently flooded	157.92	0.257062	Induced-drought	5291.04	5.11448

## Sheet: Areal total dif. flux
Days	Period	Group	Diffusive Flux of CO2 (mg C m-2 day-1)	Diffusive Flux of CH4 (mg C m-2 day-1)	Period	Group	Diffusive Flux of CO2 (mg C m-2 day-1)	Diffusive Flux of CH4 (mg C m-2 day-1)	Area PF CO2	Area PF CH4	CH4 into CO2eq	Total CO2eq	Area ID CO2	Area ID CH4	CH4 into CO2eq	Total CO2eq
1	Flooded	Permanently flooded	55.6243	6.7285	Flooded	Induced-drought	108.095	17.2858	208.254	5.68889	193.422	401.676	301.689	15.612	530.808	832.497
2	Flooded	Permanently flooded	360.883	4.64929	Flooded	Induced-drought	495.283	13.9382	369.001	4.05854	137.99	506.991	379.754	9.26983	315.174	694.929
3	Flooded	Permanently flooded	377.119	3.46779	Flooded	Induced-drought	264.226	4.6015	474.293	4.11045	139.755	614.048	344.637	9.26025	314.848	659.485
4	Flooded	Permanently flooded	571.467	4.7531	Flooded	Induced-drought	425.048	13.919	394.701	3.95138	134.347	529.047	272.491	10.9889	373.622	646.114
5	Flooded	Permanently flooded	217.935	3.14965	Flooded	Induced-drought	119.935	8.05879	384.641	3.88918	132.232	516.873	307.375	15.7313	534.864	842.24
6	Flooded	Permanently flooded	551.348	4.62871	Flooded	Induced-drought	494.816	23.4038	461.612	4.28747	145.774	607.386	441.11	13.4308	456.646	897.756
7	Flooded	Permanently flooded	371.876	3.94623	Flooded	Induced-drought	387.404	3.45774	231.081	2.44497	83.1291	314.21	254.143	3.3958	115.457	369.6
8	Flooded	Permanently flooded	90.2852	0.943717	Flooded	Induced-drought	120.882	3.33386	161.475	2.164	73.5759	235.05	132.622	6.6285	225.369	357.991
9	Flooded	Permanently flooded	232.664	3.38428	Flooded	Induced-drought	144.362	9.92314	314.474	2.42273	82.3727	396.847	237.882	5.9696	202.966	440.849
10	Flooded	Permanently flooded	396.284	1.46117	Flooded	Induced-drought	331.403	2.01607	507.239	2.51537	85.5225	592.761	396.285	1.48315	50.4272	446.712
11	Flooded	Permanently flooded	618.193	3.56956	Flooded	Induced-drought	461.168	0.950243	539.813	2.5837	87.8457	627.659	397.167	1.4635	49.7589	446.926
12	Flooded	Permanently flooded	461.432	1.59783	Flooded	Induced-drought	333.166	1.97675	417.044	1.32548	45.0665	462.11	239.659	1.22364	41.6039	281.263
13	Flooded	Permanently flooded	372.656	1.05313	Flooded	Induced-drought	146.151	0.470537	475.318	1.36696	46.4765	521.795	201.694	0.570145	19.3849	221.079
14	Flooded	Permanently flooded	577.981	1.68078	Flooded	Induced-drought	257.238	0.669753	332.383	1.07262	36.4689	368.852	143.256	0.807971	27.471	170.727
15	Drying	Permanently flooded	86.7846	0.464454	Drying	Induced-drought	29.2747	0.946189	176.342	0.442364	15.0404	191.382	628.287	0.986894	33.5544	661.841
16	Drying	Permanently flooded	265.899	0.420274	Drying	Induced-drought	1227.3	1.0276	250.442	0.359245	12.2143	262.656	703.261	0.68784	23.3865	726.648
17	Drying	Permanently flooded	234.985	0.298217	Drying	Induced-drought	179.224	0.34808	204.759	1.12167	38.1368	242.896	470.256	754.884	25666.1	26136.3
18	Drying	Permanently flooded	174.533	1.94513	Drying	Induced-drought	761.288	1509.42	256.946	2.6808	91.1474	348.094	561.735	1032.46	35103.8	35665.5
19	Drying	Permanently flooded	339.36	3.41648	Drying	Induced-drought	362.181	555.509	223.317	2.23414	75.9609	299.278	547.69	1747.52	59415.8	59963.5
20	Drying	Permanently flooded	107.273	1.0518	Drying	Induced-drought	733.199	2939.54	222.573	1.45309	49.405	271.978	785.076	1820.91	61910.8	62695.9
21	Drying	Permanently flooded	337.873	1.85437	Drying	Induced-drought	836.953	702.272	450.083	1.57392	53.5131	503.596	1336.58	837.852	28487	29823.5
22	Drying	Permanently flooded	562.292	1.29346	Drying	Induced-drought	1836.21	973.431	417.142	0.869079	29.5487	446.691	1630.54	743.067	25264.3	26894.8
23	Drying	Permanently flooded	271.992	0.4447	Drying	Induced-drought	1424.88	512.704	214.211	0.501742	17.0592	231.27	1363.67	371.142	12618.8	13982.5
24	Drying	Permanently flooded	156.431	0.558784	Drying	Induced-drought	1302.47	229.58	178.123	0.676774	23.0103	201.133	1261.28	203.51	6919.33	8180.62
25	Drying	Permanently flooded	199.815	0.794764	Drying	Induced-drought	1220.1	177.439	290.548	0.899892	30.5963	321.144	1271.74	290.572	9879.43	11151.2
26	Drying	Permanently flooded	381.28	1.00502	Drying	Induced-drought	1323.38	403.704	398.71	1.54275	52.4534	451.164	1417.58	2956.72	100528	101946
27	Drying	Permanently flooded	416.14	2.08047	Drying	Induced-drought	1511.78	5509.73	456.514	1.87284	63.6767	520.191	1559.04	3908.25	132880	134440
28	Drying	Permanently flooded	496.888	1.66521	Drying	Induced-drought	1606.3	2306.77	395.805	0.964664	32.7986	428.603	1810.1	1914.99	65109.6	66919.7
29	Drying	Permanently flooded	294.722	0.264114	Drying	Induced-drought	2013.91	1523.21	271.667	0.266757	9.06974	280.737	2353.77	917.282	31187.6	33541.3
30	Drying	Permanently flooded	248.612	0.269401	Drying	Induced-drought	2693.64	311.353	351.063	0.21962	7.46709	358.53	2228.48	381.05	12955.7	15184.2
31	Drying	Permanently flooded	453.513	0.16984	Drying	Induced-drought	1763.31	450.748	428.608	0.283437	9.63687	438.245	1503.58	257.436	8752.84	10256.4
32	Dry	Permanently flooded	403.703	0.397035	Dry	Induced-drought	1243.84	64.1249	427.992	0.434107	14.7596	442.752	1016.2	41.5244	1411.83	2428.03
33	Dry	Permanently flooded	452.281	0.471179	Dry	Induced-drought	788.56	18.9239	480.224	0.665191	22.6165	502.841	945.489	16.166	549.645	1495.13
34	Dry	Permanently flooded	508.168	0.859204	Dry	Induced-drought	1102.42	13.4082	454.96	1.40696	47.8366	502.797	1092.81	13.0583	443.983	1536.8
35	Dry	Permanently flooded	401.753	1.95471	Dry	Induced-drought	1083.21	12.7084	339.805	3.08788	104.988	444.793	1032.68	11.4303	388.63	1421.31
36	Dry	Permanently flooded	277.857	4.22105	Dry	Induced-drought	982.155	10.1522	376.969	2.27806	77.454	454.423	1063.23	9.40907	319.909	1383.14
37	Dry	Permanently flooded	476.081	0.33507	Dry	Induced-drought	1144.3	8.666	551.694	2.42512	82.4542	634.148	1126.45	8.39045	285.275	1411.72
38	Dry	Permanently flooded	627.307	4.51518	Dry	Induced-drought	1108.6	8.1149	535.083	3.35622	114.112	649.195	1164.34	8.00854	272.29	1436.63
39	Dry	Permanently flooded	442.86	2.19727	Dry	Induced-drought	1220.09	7.90218	426.772	4.19996	142.799	569.571	1191.39	6.46055	219.659	1411.05
40	Dry	Permanently flooded	410.684	6.20266	Dry	Induced-drought	1162.7	5.01891	384.642	3.75965	127.828	512.47	1033.62	5.37231	182.659	1216.28
41	Dry	Permanently flooded	358.6	1.31664	Dry	Induced-drought	904.541	5.72571	385.25	2.26145	76.8895	462.139	828.348	4.79627	163.073	991.421
42	Dry	Permanently flooded	411.9	3.20627	Dry	Induced-drought	752.155	3.86683	413.352	2.73215	92.8933	506.246	838.86	4.16784	141.707	980.567
43	Dry	Permanently flooded	414.805	2.25804	Dry	Induced-drought	925.565	4.46886	404.253	2.19095	74.4922	478.745	941.747	6.13688	208.654	1150.4
44	Dry	Permanently flooded	393.701	2.12386	Dry	Induced-drought	957.928	7.8049	448.26	1.46378	49.7686	498.028	767.504	5.38886	183.221	950.725
45	Dry	Permanently flooded	502.818	0.803712	Dry	Induced-drought	577.08	2.97282	469.436	1.44401	49.0964	518.532	365.298	3.12528	106.259	471.558
46	Dry	Permanently flooded	436.053	2.08431	Dry	Induced-drought	153.517	3.27773	433.913	2.91042	98.9543	532.867	215.72	2.6005	88.4171	304.137
47	Dry	Permanently flooded	431.773	3.73653	Dry	Induced-drought	277.923	1.92328	494.188	2.88483	98.0843	592.273	269.486	2.10623	71.6119	341.098
48	Dry	Permanently flooded	556.604	2.03314	Dry	Induced-drought	261.049	2.28919	478.375	2.00826	68.2807	546.655	298.177	2.44471	83.12	381.297
49	Dry	Permanently flooded	400.145	1.98338	Dry	Induced-drought	335.306	2.60022	407.07	1.14924	39.0743	446.144	325.782	2.30703	78.439	404.221
50	Dry	Permanently flooded	413.994	0.315112	Dry	Induced-drought	316.258	2.01384	386.495	0.317827	10.8061	397.301	320.581	1.94129	66.004	386.585
51	Dry	Permanently flooded	358.996	0.320543	Dry	Induced-drought	324.904	1.86875	338.544	0.299698	10.1897	348.734	253.999	1.65759	56.358	310.357
52	Dry	Permanently flooded	318.093	0.278854	Dry	Induced-drought	183.095	1.44643	354.264	0.329298	11.1961	365.46	190.478	1.34115	45.5991	236.077
53	Dry	Permanently flooded	390.434	0.379742	Dry	Induced-drought	197.86	1.23587	437.821	0.310585	10.5599	448.381	62.0329	1.36768	46.5013	108.534
54	Dry	Permanently flooded	485.208	0.241428	Dry	Induced-drought	-73.7943	1.4995	309.486	0.34318	11.6681	321.154	45.4045	1.30293	44.2997	89.7041
55	Dry	Permanently flooded	133.765	0.444932	Dry	Induced-drought	164.603	1.10636	295.401	0.695732	23.6549	319.056	31.7576	1.16318	39.5482	71.3057
56	Dry	Permanently flooded	457.038	0.946531	Dry	Induced-drought	-101.088	1.22	450.354	0.716149	24.3491	474.703	-69.7409	1.07044	36.395	-33.3459
57	Dry	Permanently flooded	443.669	0.485768	Dry	Induced-drought	-38.3936	0.920881	320.999	0.914186	31.0823	352.081	-68.6308	0.878511	29.8694	-38.7614
58	Dry	Permanently flooded	198.329	1.3426	Dry	Induced-drought	-98.8679	0.836141	328.871	1.01057	34.3594	363.231	39.816	0.695862	23.6593	63.4753
59	Dry	Permanently flooded	459.414	0.678539	Dry	Induced-drought	178.5	0.555584	439.602	1.39776	47.5238	487.126	276.139	0.610002	20.7401	296.879
60	Dry	Permanently flooded	419.791	2.11698	Dry	Induced-drought	373.778	0.66442	282.094	1.29999	44.1997	326.294	10.2443	0.524966	17.8489	28.0932
61	Re-flooding	Permanently flooded	144.397	0.483	Re-flooding	Induced-drought	-353.289	0.385512	170.365	0.421118	14.318	184.683	-1709.32	0.377097	12.8213	-1696.49
62	Re-flooding	Permanently flooded	196.333	0.359235	Re-flooding	Induced-drought	-3065.34	0.368681	205.305	1.07578	36.5766	241.881	-1707.69	0.419441	14.261	-1693.43
63	Re-flooding	Permanently flooded	214.276	1.79233	Re-flooding	Induced-drought	-350.043	0.470202	178.322	1.31905	44.8478	223.17	161.907	0.49155	16.7127	178.619
64	Re-flooding	Permanently flooded	142.368	0.84578	Re-flooding	Induced-drought	673.857	0.512898	149.07	1.73196	58.8867	207.957	1295.78	1.38522	47.0974	1342.88
65	Re-flooding	Permanently flooded	155.772	2.61814	Re-flooding	Induced-drought	1917.71	2.25754	131.203	1.45309	49.4051	180.609	1694.53	1.3878	47.1851	1741.72
66	Re-flooding	Permanently flooded	106.635	0.288042	Re-flooding	Induced-drought	1471.35	0.518057	153.031	0.548918	18.6632	171.695	1247.17	0.418493	14.2288	1261.4
67	Re-flooding	Permanently flooded	199.428	0.809795	Re-flooding	Induced-drought	1022.99	0.318929	241.471	1.71713	58.3825	299.854	1665.95	0.507003	17.2381	1683.19
68	Re-flooding	Permanently flooded	283.514	2.62447	Re-flooding	Induced-drought	2308.91	0.695077	220.152	1.64737	56.0106	276.163	2796.48	1.07975	36.7114	2833.19
69	Re-flooding	Permanently flooded	156.79	0.670271	Re-flooding	Induced-drought	3284.04	1.46442	222.585	3.14666	106.986	329.572	3195.75	1.58879	54.0188	3249.77
70	Re-flooding	Permanently flooded	288.38	5.62305	Re-flooding	Induced-drought	3107.45	1.71316	249.141	3.94929	134.276	383.417	2890.02	1.56859	53.332	2943.35
71	Re-flooding	Permanently flooded	209.902	2.27554	Re-flooding	Induced-drought	2672.59	1.42402	269.726	1.9632	66.749	336.475	2575.52	1.23829	42.1019	2617.62
72	Re-flooding	Permanently flooded	329.551	1.65087	Re-flooding	Induced-drought	2478.44	1.05256	315.7	1.03107	35.0564	350.756	2204.5	0.914211	31.0832	2235.58
73	Re-flooding	Permanently flooded	301.849	0.411267	Re-flooding	Induced-drought	1930.55	0.775859	229.884	0.334164	11.3616	241.246	3610.79	2.94517	100.136	3710.93
74	Re-flooding	Permanently flooded	157.92	0.257062	Re-flooding	Induced-drought	5291.04	5.11448

## Sheet: Nutrient
Group	Core #	Days	TN (μg L-1)	TP (μg L-1)	TN (μg m-3)	TP (μg m-3)	Water vol core (m3)	TN (μg)	TP (μg)	TN mass adjusted	TP mass adjusted	TN (μg) adjusted	TP (μg) adusted
Permanently flooded	C1	61	573.229	21.1828	573229	21182.8	0.0007	401.26	14.828	5.73229	0.211828	401.26	14.828
Permanently flooded	C2	61	721.452	22.4261	721452	22426.1	0.0007	505.017	15.6983	7.21452	0.224261	505.017	15.6983
Permanently flooded	C3	61	959.409	20.4072	959409	20407.2	0.0007	671.586	14.2851	9.59409	0.204072	671.586	14.2851
Permanently flooded	C4	61	433.25	27.6037	433250	27603.7	0.0007	303.275	19.3226	4.3325	0.276037	303.275	19.3226
Permanently flooded	C1	67	412.477	16.2203	412477	16220.3	0.0007	288.734	11.3542	4.12477	0.162203	294.466	11.5661
Permanently flooded	C2	67	789.45	32.8964	789450	32896.4	0.0007	552.615	23.0275	7.8945	0.328964	559.829	23.2517
Permanently flooded	C3	67	641.415	28.6835	641415	28683.5	0.0007	448.991	20.0785	6.41415	0.286835	458.585	20.2825
Permanently flooded	C4	67	501.864	48.7001	501864	48700.1	0.0007	351.305	34.0901	5.01864	0.487001	355.638	34.3661
Permanently flooded	C1	74	397.955	19.3122	397955	19312.2	0.0007	278.569	13.5185			282.694	13.6807
Permanently flooded	C2	74	949.639	28.7433	949639	28743.3	0.0007	664.747	20.1203			672.642	20.4492
Permanently flooded	C3	74	651.38	22.1356	651380	22135.6	0.0007	455.966	15.4949			462.38	15.7818
Permanently flooded	C4	74	470.954	32.2287	470954	32228.7	0.0007	329.668	22.5601			334.686	23.0471
Induced-drought	T1	61	8910.97	179.125	8.91097e+06	179125	0.0001	891.097	17.9125	89.1097	1.79125	891.097	17.9125
Induced-drought	T2	61	6218.49	149.2	6.21849e+06	149200	0.0001	621.849	14.92	62.1849	1.492	621.849	14.92
Induced-drought	T3	61	5041.43	128.45	5.04143e+06	128450	0.0001	504.143	12.845	50.4143	1.2845	504.143	12.845
Induced-drought	T4	61	4344.76	127.781	4.34476e+06	127781	0.0001	434.476	12.7781	43.4476	1.27781	434.476	12.7781
Induced-drought	T1	67	6386.92	154.028	6.38692e+06	154028	0.0007	4470.84	107.82	63.8692	1.54028	4559.95	109.611
Induced-drought	T2	67	4749.58	90.4178	4.74958e+06	90417.8	0.0007	3324.71	63.2925	47.4958	0.904178	3386.89	64.7845
Induced-drought	T3	67	4068.47	63.6113	4.06847e+06	63611.3	0.0007	2847.93	44.5279	40.6847	0.636113	2898.35	45.8124
Induced-drought	T4	67	2424.2	64.6529	2.4242e+06	64652.9	0.0007	1696.94	45.257	24.242	0.646529	1740.39	46.5348
Induced-drought	T1	74	5056.01	162.955	5.05601e+06	162955	0.0014	7078.41	228.138			7142.28	229.678
Induced-drought	T2	74	5913.34	127.944	5.91334e+06	127944	0.0014	8278.68	179.121			8326.17	180.025
Induced-drought	T3	74	4631.77	84.575	4.63177e+06	84575	0.0014	6484.47	118.405			6525.16	119.041
Induced-drought	T4	74	3765.41	76.4516	3.76541e+06	76451.6	0.0014	5271.57	107.032			5295.81	107.679
Release rate by core
Group	Core #	Sampling day	TN (μg) adjusted	TP (μg) adusted	TN (μg m-2) adjusted	TP (μg m-2) adjusted	TN (mg m-2) adjusted	TP (mg m-2) adjusted	Area core (m2)	Slope TN	r2 TN	Slope TP	r2 TP
Permanently flooded	C1	61	401.26	14.828	35497.2	1311.74	35.4972	1.31174	0.011304	-0.788703	0.788604	-0.00685527	0.0928472
Permanently flooded	C1	67	294.466	11.5661	26049.7	1023.18	26.0497	1.02318	0.011304
Permanently flooded	C1	74	282.694	13.6807	25008.3	1210.25	25.0083	1.21025	0.011304
Permanently flooded	C2	61	505.017	15.6983	44675.9	1388.74	44.6759	1.38874	0.011304	1.14854	0.976836	0.0304631	0.344298
Permanently flooded	C2	67	559.829	23.2517	49524.9	2056.95	49.5249	2.05695	0.011304
Permanently flooded	C2	74	672.642	20.4492	59504.8	1809.03	59.5048	1.80903	0.011304
Permanently flooded	C3	61	671.586	14.2851	59411.4	1263.72	59.4114	1.26372	0.011304	-1.38308	0.696411	0.00833663	0.0385807
Permanently flooded	C3	67	458.585	20.2825	40568.4	1794.28	40.5684	1.79428	0.011304
Permanently flooded	C3	74	462.38	15.7818	40904.1	1396.12	40.9041	1.39612	0.011304
Permanently flooded	C4	61	303.275	19.3226	26829	1709.36	26.829	1.70936	0.011304	0.200565	0.313284	0.0207045	0.0377769
Permanently flooded	C4	67	355.638	34.3661	31461.2	3040.17	31.4612	3.04017	0.011304
Permanently flooded	C4	74	334.686	23.0471	29607.8	2038.84	29.6078	2.03884	0.011304
Induced-drought	T1	61	891.097	17.9125	78830.3	1584.62	78.8303	1.58462	0.011304	42.266	0.979294	1.44315	0.998924
Induced-drought	T1	67	4559.95	109.611	403393	9696.66	403.393	9.69666	0.011304
Induced-drought	T1	74	7142.28	229.678	631836	20318.3	631.836	20.3183	0.011304
Induced-drought	T2	61	621.849	14.92	55011.4	1319.89	55.0114	1.31989	0.011304	52.7029	0.986343	1.13271	0.967819
Induced-drought	T2	67	3386.89	64.7845	299619	5731.11	299.619	5.73111	0.011304
Induced-drought	T2	74	8326.17	180.025	736569	15925.8	736.569	15.9258	0.011304
Induced-drought	T3	61	504.143	12.845	44598.6	1136.33	44.5986	1.13633	0.011304	41.1066	0.994642	0.728247	0.971008
Induced-drought	T3	67	2898.35	45.8124	256400	4052.76	256.4	4.05276	0.011304
Induced-drought	T3	74	6525.16	119.041	577243	10530.9	577.243	10.5309	0.011304
Induced-drought	T4	61	434.476	12.7781	38435.6	1130.4	38.4356	1.1304	0.011304	33.4077	0.95378	0.649292	0.985498
Induced-drought	T4	67	1740.39	46.5348	153962	4116.67	153.962	4.11667	0.011304
Induced-drought	T4	74	5295.81	107.679	468490	9525.72	468.49	9.52572	0.011304

## Sheet: Trace element
Group	Core #	Days	Fe (mg L-1)	Mn (mg L-1)	Zn (mg L-1)	Fe (mg m-3)	Mn (mg m-3)	Zn (mg m-3)	Water vol core (m3)	Fe (mg)	Mn (mg)	Zn (mg)	Fe mass adjusted	Mn mass adjusted	Zn mass adjusted	Fe (mg) adjusted	Mn (mg) adjusted	Zn (mg) adjusted
Permanently flooded	C1	61	0.011	0.011	0.006	11	11	6	0.0007	0.0077	0.0077	0.0042	0.00011	0.00011	6e-05	0.0077	0.0077	0.0042
Permanently flooded	C2	61	0.195082	0.011	0.006	195.082	11	6	0.0007	0.136557	0.0077	0.0042	0.00195082	0.00011	6e-05	0.136557	0.0077	0.0042
Permanently flooded	C3	61	0.127666	0.011	0.006	127.666	11	6	0.0007	0.0893662	0.0077	0.0042	0.00127666	0.00011	6e-05	0.0893662	0.0077	0.0042
Permanently flooded	C4	61	0.011	0.011	0.006	11	11	6	0.0007	0.0077	0.0077	0.0042	0.00011	0.00011	6e-05	0.0077	0.0077	0.0042
Permanently flooded	C1	67	0.278858	0.011	0.006	278.858	11	6	0.0007	0.195201	0.0077	0.0042	0.00278858	0.00011	6e-05	0.195311	0.00781	0.00426
Permanently flooded	C2	67	0.249069	0.011	0.00639132	249.069	11	6.39132	0.0007	0.174348	0.0077	0.00447392	0.00249069	0.00011	6.39132e-05	0.176299	0.00781	0.00453392
Permanently flooded	C3	67	0.229137	0.011	0.006	229.137	11	6	0.0007	0.160396	0.0077	0.0042	0.00229137	0.00011	6e-05	0.161673	0.00781	0.00426
Permanently flooded	C4	67	0.0436455	0.011	0.006	43.6455	11	6	0.0007	0.0305519	0.0077	0.0042	0.000436455	0.00011	6e-05	0.0306619	0.00781	0.00426
Permanently flooded	C1	74	0.803269	0.0604874	0.006	803.269	60.4874	6	0.0007	0.562288	0.0423412	0.0042				0.565077	0.0424512	0.00426
Permanently flooded	C2	74	0.51121	0.011	0.006	511.21	11	6	0.0007	0.357847	0.0077	0.0042				0.360337	0.00781	0.00426391
Permanently flooded	C3	74	0.364874	0.011	0.006	364.874	11	6	0.0007	0.255412	0.0077	0.0042				0.257703	0.00781	0.00426
Permanently flooded	C4	74	0.271471	0.011	0.006	271.471	11	6	0.0007	0.190029	0.0077	0.0042				0.190466	0.00781	0.00426
Induced-drought	T1	61	5.11259	0.436754	0.006	5112.59	436.754	6	0.0001	0.511259	0.0436754	0.0006	0.0511259	0.00436754	6e-05	0.511259	0.0436754	0.0006
Induced-drought	T2	61	10.5202	1.96156	0.006	10520.2	1961.56	6	0.0001	1.05202	0.196156	0.0006	0.105202	0.0196156	6e-05	1.05202	0.196156	0.0006
Induced-drought	T3	61	9.16322	1.89395	0.761469	9163.22	1893.95	761.469	0.0001	0.916322	0.189395	0.0761469	0.0916322	0.0189395	0.00761469	0.916322	0.189395	0.0761469
Induced-drought	T4	61	1.13526	0.282749	0.006	1135.26	282.749	6	0.0001	0.113526	0.0282749	0.0006	0.0113526	0.00282749	6e-05	0.113526	0.0282749	0.0006
Induced-drought	T1	67	13.8994	0.380814	0.006	13899.4	380.814	6	0.0007	9.72958	0.26657	0.0042	0.138994	0.00380814	6e-05	9.7807	0.270937	0.00426
Induced-drought	T2	67	10.8173	1.19275	0.006	10817.3	1192.75	6	0.0007	7.57212	0.834927	0.0042	0.108173	0.0119275	6e-05	7.67732	0.854543	0.00426
Induced-drought	T3	67	13.1496	1.3222	0.352825	13149.6	1322.2	352.825	0.0007	9.20475	0.925539	0.246978	0.131496	0.013222	0.00352825	9.29638	0.944478	0.254592
Induced-drought	T4	67	3.10428	0.214758	0.006	3104.28	214.758	6	0.0007	2.173	0.15033	0.0042	0.0310428	0.00214758	6e-05	2.18435	0.153158	0.00426
Induced-drought	T1	74	11.9826	0.206984	0.006	11982.6	206.984	6	0.0014	16.7756	0.289778	0.0084				16.9146	0.293586	0.00846
Induced-drought	T2	74	8.90349	1.32904	0.468566	8903.49	1329.04	468.566	0.0014	12.4649	1.86066	0.655992				12.5731	1.87259	0.656052
Induced-drought	T3	74	9.468	0.841256	0.362832	9468	841.256	362.832	0.0014	13.2552	1.17776	0.507965				13.3867	1.19098	0.511493
Induced-drought	T4	74	3.5842	0.142699	0.0359626	3584.2	142.699	35.9626	0.0014	5.01788	0.199779	0.0503476				5.04892	0.201927	0.0504076
Release rate by core
Group	Core #	Sampling day	Fe (mg) adjusted	Mn (mg) adjusted	Zn (mg) adjusted	Fe (mg m-2) adjusted	Mn (mg m-2) adjusted	Zn (mg m-2) adjusted	Area core (m2)	Slope Fe	r2 Fe	Slope Mn	r2 Mn	Slope Zn	r2 Zn
Permanently flooded	C1	61	0.0077	0.0077	0.0042	0.681175	0.681175	0.37155	0.011304	3.81717	0.979941	0.241262	0.789651	0.000397044	0.71063
Permanently flooded	C1	67	0.195311	0.00781	0.00426	17.278	0.690906	0.376858	0.011304
Permanently flooded	C1	74	0.565077	0.0423412	0.00426	49.9891	3.74568	0.376858	0.011304
Permanently flooded	C2	61	0.136557	0.0077	0.0042	12.0804	0.681175	0.37155	0.011304	1.54494	0.905772	0.000727915	0.71063	0.000328899	0.0186261
Permanently flooded	C2	67	0.176299	0.00781	0.00453392	15.5962	0.690906	0.40109	0.011304
Permanently flooded	C2	74	0.360337	0.00781	0.00426391	31.877	0.690906	0.377204	0.011304
Permanently flooded	C3	61	0.0893662	0.0077	0.0042	7.90572	0.681175	0.37155	0.011304	1.1474	0.998646	0.000727915	0.71063	0.000397044	0.71063
Permanently flooded	C3	67	0.161673	0.00781	0.00426	14.3022	0.690906	0.376858	0.011304
Permanently flooded	C3	74	0.257703	0.00781	0.00426	22.7975	0.690906	0.376858	0.011304
Permanently flooded	C4	61	0.0077	0.0077	0.0042	0.681175	0.681175	0.37155	0.011304	1.26509	0.873494	0.000727915	0.71063	0.000397044	0.71063
Permanently flooded	C4	67	0.0306619	0.00781	0.00426	2.71248	0.690906	0.376858	0.011304
Permanently flooded	C4	74	0.190466	0.00781	0.00426	16.8494	0.690906	0.376858	0.011304
Induced-drought	T1	61	0.511259	0.0436754	0.0006	45.2282	3.86371	0.0530786	0.011304	111.032	0.98581	1.66165	0.781863	0.0534756	0.999978
Induced-drought	T1	67	9.7807	0.270937	0.00426	865.243	23.9682	0.376858	0.011304
Induced-drought	T1	74	16.9146	0.293586	0.00846	1496.34	25.9719	0.748408	0.011304
Induced-drought	T2	61	1.05202	0.196156	0.0006	93.0657	17.3528	0.0530786	0.011304	77.9445	0.982978	11.4482	0.993795	4.5644	0.791356
Induced-drought	T2	67	7.67732	0.854543	0.00426	679.169	75.5965	0.376858	0.011304
Induced-drought	T2	74	12.5731	1.87259	0.656052	1112.27	165.657	58.0372	0.011304
Induced-drought	T3	61	0.916322	0.189395	0.0761469	81.0617	16.7547	6.73628	0.011304	83.9461	0.943296	6.71375	0.895268	2.97034	0.996489
Induced-drought	T3	67	9.29638	0.944478	0.254592	822.398	83.5526	22.5223	0.011304
Induced-drought	T3	74	13.3867	1.19098	0.511493	1184.24	105.359	45.2489	0.011304
Induced-drought	T4	61	0.113526	0.0282749	0.0006	10.043	2.50132	0.0530786	0.011304	33.6572	0.997678	1.16611	0.917	0.34567	0.838729
Induced-drought	T4	67	2.18435	0.153158	0.00426	193.237	13.549	0.376858	0.011304
Induced-drought	T4	74	5.04892	0.201927	0.0504076	446.649	17.8633	4.45927	0.011304

## Sheet: Cytogenotox
Group	Days	Mitotic Index (%)	Aneugenic (%)	Clastogenic (%)
Permanently flooded	61	5.6	0.78	2.11
Permanently flooded	61	6.7	0.93	2.65
Permanently flooded	61	5.8	1.21	2.73
Permanently flooded	61	4.8	1.23	2
Permanently flooded	67	5.1	1.11	2.67
Permanently flooded	67	4.9	1.34	2.78
Permanently flooded	67	5.7	0.98	3.11
Permanently flooded	67	5.8	0.9	2.67
Permanently flooded	74	5	0.83	2.89
Permanently flooded	74	5.2	0.45	3.12
Permanently flooded	74	5.4	0.89	3.45
Permanently flooded	74	5.8	1.24	2.67
Induced-drought	61	4.2	1.78	2.78
Induced-drought	61	4.7	1.74	2.99
Induced-drought	61	4.3	1.89	2.67
Induced-drought	61	4.9	1.34	2.56
Induced-drought	67	4.2	1.23	2.78
Induced-drought	67	4.7	1.67	2.65
Induced-drought	67	4.2	1.54	2.67
Induced-drought	67	4.1	1.12	2.78
Induced-drought	74	5.1	1.56	2.89
Induced-drought	74	5	2.12	3.12
Induced-drought	74	4.5	1.89	3.24
Induced-drought	74	4.2	1.72	3.26
